# Supplementary material for: Cross-sectional metabolic subgroups and 10-year follow-up of cardiometabolic multimorbidity in the UK Biobank
Source: Sci Rep. 2022 May 21;12:8590. doi: 10.1038/s41598-022-12198-1 (PMC9124207; doi:10.1038/s41598-022-12198-1)
Supplement: Supplementary file 5 — Supplementary Information 5. [file 41598_2022_12198_MOESM5_ESM.xls]

## Sheet: S1 Diagnostic codes
Ischemic heart diseases
	Equivalent ICD10 code	UKB data showcase
Angina pectoris	I20	131297
Acute myocardial infarction	I21	131299
Subsequent myocardial infarction	I22	131301
Certain current complications following acute myocardial infarction	I23	131303
Other acute ischaemic heart diseases	I24	131305
Chronic ischaemic heart disease	I25	131307
Stroke
	Equivalent ICD10 code	UKB data showcase
Subarachnoid haemorrhage	I60	131361
Intracerebral haemorrhage	I61	131363
Cerebral infarction	I63	131367
Stroke, not specified as haemorrhage or infarction	I64	131369
Diabetes
	Equivalent ICD10 code	UKB data showcase
Non-insulin-dependent diabetes mellitus	E11	130709
Other specified diabetes mellitus	E13	130713
Unspecified diabetes mellitus	E14	130715
Hypertension
	Equivalent ICD10 code	UKB data showcase
Essential (primary) hypertension	I10	131287
Hypertensive heart disease	I11	131289
Hypertensive renal disease	I12	131291
Hypertensive heart and renal disease	I13	131293
Secondary hypertension	I15	131295
Rheumatoid arthritis
	Equivalent ICD10 code	UKB data showcase
Seropositive rheumatoid arthritis	M05	131849
Other rheumatoid arthritis	M06	131851
Dementia
	Equivalent ICD10 code	UKB data showcase
Dementia in alzheimer's disease	F00	130837
Vascular dementia	F01	130839
Dementia in other diseases classified elsewhere	F02	130841
Unspecified dementia	F03	130843
Delirium, not induced by alcohol and other psychoactive substances	F05	130847
Alzheimer's disease	G30	131037
Other degenerative diseases of nervous system, not elsewhere classified	G31	131039

## Sheet: S2 Cohort characteristics
	All	Men	Women
	Mean (SD)	Mean (SD)	Mean (SD)	P.sex
Age (years)	56.89 (7.99)	57.13 (8.09)	56.69 (7.89)	7.5e-55
BMI (kg/m2)	27.41 (4.75)	27.83 (4.22)	27.04 (5.14)	<1.0E-300
SBP (mmHg)	140.2 (19.65)	143.2 (18.47)	137.6 (20.27)	<1.0E-300
DBP (mmHg)	82.28 (10.65)	84.13 (10.52)	80.67 (10.50)	<1.0E-300
LDL direct (mmol/L)	3.571 (0.87)	3.489 (0.86)	3.644 (0.87)	<1.0E-300
HDL (mmol/L)	1.45 (0.38)	1.284 (0.31)	1.599 (0.38)	<1.0E-300
Triglycerides (mmol/L)	1.755 (1.02)	1.979 (1.14)	1.56 (0.86)	<1.0E-300
Lipoprotein A (nmol/L)	44.17 (49.50)	43.53 (49.42)	44.72 (49.56)	5.8e-10
C-reactive protein (mg/L)	2.596 (4.39)	2.469 (4.41)	2.707 (4.37)	1.4e-57
Glucose (mmol/L)	5.12 (1.21)	5.178 (1.37)	5.066 (1.04)	4.8e-125
Glycated haemoglobin (mmol/mol)	35.96 (6.51)	36.3 (7.31)	35.66 (5.71)	2.1e-135
Creatinine in plasma (µmol/L)	72.37 (17.83)	81.59 (17.95)	64.32 (13.23)	<1.0E-300
Cystatin C (mg/L)	0.909 (0.17)	0.943 (0.18)	0.879 (0.16)	<1.0E-300
Total protein (g/L)	72.35 (4.03)	72.46 (4.03)	72.26 (4.03)	1.9e-48
Urate (µmol/L)	309.5 (80.22)	354.1 (71.35)	270.6 (66.06)	<1.0E-300
Urea (mmol/L)	5.435 (1.39)	5.634 (1.44)	5.261 (1.32)	<1.0E-300
Phosphate (mmol/L)	1.16 (0.16)	1.117 (0.16)	1.194 (0.15)	<1.0E-300
Testosterone (nmol/L)	6.64 (6.05)	11.969 (3.71)	1.12 (0.62)	<1.0E-300
Oestradiol (pmol/L)	77.45 (248.64)	20.47 (68.84)	127 (325.88)	<1.0E-300
IGF-1 (nmol/L)	21.398 (5.66)	21.934 (5.53)	20.93 (5.72)	<1.0E-300
SHBG (nmol/L)	51.82 (27.65)	39.96 (16.79)	62.26 (30.93)	<1.0E-300
Calcium (mmol/L)	2.38 (0.09)	2.373 (0.09)	2.387 (0.10)	<1.0E-300
Vitamin D (nmol/L)	49.82 (20.97)	49.85 (21.04)	49.8 (20.91)	0.36
Alkaline phosphatase (U/L)	83.57 (26.48)	81.98 (24.86)	84.95 (27.75)	2.8e-256
Rheumatoid factor (IU/ml)	2.195 (9.14)	2.101 (8.88)	2.277 (9.35)	2.3e-09
Albumin in plasma (g/L)	45.24 (2.61)	45.53 (2.61)	44.98 (2.59)	<1.0E-300
Gamma glutamyltransferase (U/L)	37.47 (41.89)	45.56 (47.92)	30.4 (34.28)	<1.0E-300
Alanine aminotransferase (U/L)	23.52 (14.01)	27.27 (14.99)	20.24 (12.19)	<1.0E-300
Aspartate aminotransferase (U/L)	26.19 (10.63)	28.14 (11.40)	24.48 (9.59)	<1.0E-300
Bilirubin (µmol/L)	9.145 (4.42)	10.3 (4.87)	8.135 (3.71)	<1.0E-300
Albumin in urine (mg/L)	9.231 (70.41)	12.32 (87.42)	6.521 (50.86)	4.1e-116
Sodium in urine (mmol/L)	76.25 (43.57)	87.46 (45.1)	66.39 (39.63)	<1.0E-300
Creatinine in urine (µmol/L)	8818 (5744.03)	10776 (6036.53)	7100 (4863.06)	<1.0E-300
Maximum follow-up (year)2	11.01 (1.48)	10.92 (1.63)	11.09 (1.31)	8.5e-203
	n (%)	n (%)	n (%)	P.sex
IHD, prevalent	17649 (5.35)	12358 (8.04)	5291 (3.00)	<1.0E-300
IHD, incident (3)	13690 (4.47)	8900 (6.41)	4790 (2.86)	<1.0E-300
Stroke prevalent	5169 (1.57)	3101 (2.02)	2068 (1.17)	8.4e-73
Stroke, incident (3)	39137 (1.23)	2315 (1.57)	1602 (0.94)	6.2e-50
Diabetes, prevalent	15558 (4.72)	9944 (6.47)	5614 (3.19)	2e-260
Diabetes, incident (3)	7792 (2.53)	4590 (3.25)	3202 (1.92)	2.2e-112
Hypertension, prevalent	33760 (10.23)	18317 (11.91)	15443 (8.77)	7.2e-153
Hypertension, incident (3)	47404 (16.17)	25600 (19.09)	21804 (13.70)	2.7e-300
Rheumatoid arthritis, prevalent	4338 (1.31)	1413 (0.92)	2925 (1.66)	6.9e-81
Rheumatoid arthritis, incident (3)	2040 (0.64)	715 (0.48)	1325 (0.78)	3.8e-29
Dementia, prevalent	330 (0.10)	200 (0.13)	130 (0.07)	1.4e-06
Dementia, incident (3)	2496 (0.78)	1457 (0.97)	1039 (0.60)	7.1e-24
Cancer, prevalent	24438 (7.41)	7874 (5.12)	16564 (9.40)	<1.0E-300
Cancer, incident (3)	21745 (7.17)	11459 (7.91)	10285 (6.49)	1.9e-39
Died during follow-up (2)	18481 (5.74)	11302 (7.53)	7179 (4.18)	<1.0E-300
1Linear (continuous variables) or logistic regression (binary variables) adjusted for age
2Censored on 26th April 2020
3Censored on 31st December 2016

## Sheet: S3 Subgroup profiles
VARIABLE	SUBGROUP	N	MEAN	SD
Age	I	57344	57.23	7.92
Age	II	38058	56.59	7.96
Age	III	42968	57.3	7.89
Age	IV	78694	56.87	7.98
Age	V	69147	56.61	8.07
Age	VI	43697	56.81	8.06
Age		329908	56.89	7.99
Alanine aminotransferase (U/L)	I	54922	26.18	10.86
Alanine aminotransferase (U/L)	II	36098	42.44	26.51
Alanine aminotransferase (U/L)	III	40932	22.62	8.75
Alanine aminotransferase (U/L)	IV	75236	19.07	6.95
Alanine aminotransferase (U/L)	V	65297	18.33	7.29
Alanine aminotransferase (U/L)	VI	41975	20.68	8.09
Alanine aminotransferase (U/L)		314460	23.52	14.01
Albumin (g/L)	I	51956	46.82	2.41
Albumin (g/L)	II	33807	45.14	2.44
Albumin (g/L)	III	38117	43.77	2.4
Albumin (g/L)	IV	70542	46.56	2.15
Albumin (g/L)	V	61122	43.71	2.14
Albumin (g/L)	VI	39062	44.65	2.19
Albumin (g/L)		294606	45.24	2.61
Alkaline phosphatase (U/L)	I	54926	87.3	22.89
Alkaline phosphatase (U/L)	II	36209	98.93	44.28
Alkaline phosphatase (U/L)	III	40946	90.64	25.51
Alkaline phosphatase (U/L)	IV	75238	78.45	20.32
Alkaline phosphatase (U/L)	V	65303	76.09	20.96
Alkaline phosphatase (U/L)	VI	41982	79.33	19.93
Alkaline phosphatase (U/L)		314604	83.57	26.48
Apolipoprotein A (g/L)	I	51593	1.56	0.26
Apolipoprotein A (g/L)	II	33672	1.44	0.25
Apolipoprotein A (g/L)	III	38018	1.4	0.23
Apolipoprotein A (g/L)	IV	69814	1.67	0.27
Apolipoprotein A (g/L)	V	60778	1.56	0.26
Apolipoprotein A (g/L)	VI	38986	1.49	0.24
Apolipoprotein A (g/L)		292861	1.54	0.27
Apolipoprotein B (g/L)	I	54734	1.15	0.24
Apolipoprotein B (g/L)	II	35634	1.09	0.27
Apolipoprotein B (g/L)	III	40692	1.03	0.24
Apolipoprotein B (g/L)	IV	75049	1.02	0.22
Apolipoprotein B (g/L)	V	65099	0.95	0.2
Apolipoprotein B (g/L)	VI	41862	1	0.22
Apolipoprotein B (g/L)		313070	1.03	0.24
Aspartate aminotransferase (U/L)	I	54735	27.3	6.88
Aspartate aminotransferase (U/L)	II	35921	37.02	23.77
Aspartate aminotransferase (U/L)	III	40795	24.19	5.74
Aspartate aminotransferase (U/L)	IV	75014	24.59	5.56
Aspartate aminotransferase (U/L)	V	65097	23.63	6
Aspartate aminotransferase (U/L)	VI	41844	24.23	5.57
Aspartate aminotransferase (U/L)		313406	26.19	10.63
BMI (kg/m2)	I	57166	28.09	3.37
BMI (kg/m2)	II	37875	31.59	4.88
BMI (kg/m2)	III	42767	32.48	5.25
BMI (kg/m2)	IV	78514	24.35	2.79
BMI (kg/m2)	V	68915	24.86	3.08
BMI (kg/m2)	VI	43599	27.44	3.26
BMI (kg/m2)		328836	27.41	4.75
Body fat (%)	I	56456	32.81	7.59
Body fat (%)	II	37193	35.95	8.08
Body fat (%)	III	41929	37.02	8.42
Body fat (%)	IV	77559	28.3	7.43
Body fat (%)	V	67828	27.78	7.88
Body fat (%)	VI	42968	30.97	7.71
Body fat (%)		323933	31.34	8.53
C reactive protein (mg/L)	I	54857	2.25	2.43
C reactive protein (mg/L)	II	36031	3.83	4.21
C reactive protein (mg/L)	III	40844	6.46	8.96
C reactive protein (mg/L)	IV	75122	1.35	1.98
C reactive protein (mg/L)	V	65151	1.78	2.83
C reactive protein (mg/L)	VI	41913	1.71	1.77
C reactive protein (mg/L)		313918	2.6	4.39
Calcium (mmol/L)	I	51938	2.44	0.1
Calcium (mmol/L)	II	33795	2.39	0.09
Calcium (mmol/L)	III	38090	2.36	0.09
Calcium (mmol/L)	IV	70508	2.41	0.08
Calcium (mmol/L)	V	61110	2.32	0.07
Calcium (mmol/L)	VI	39057	2.36	0.08
Calcium (mmol/L)		294498	2.38	0.09
Cholesterol (mmol/L)	I	54926	6.22	1.15
Cholesterol (mmol/L)	II	36210	5.82	1.29
Cholesterol (mmol/L)	III	40944	5.49	1.15
Cholesterol (mmol/L)	IV	75236	5.86	1.06
Cholesterol (mmol/L)	V	65294	5.36	0.99
Cholesterol (mmol/L)	VI	41973	5.48	1.07
Cholesterol (mmol/L)		314583	5.71	1.14
Creatinine (µmol/L)	I	54891	72.35	13.6
Creatinine (µmol/L)	II	36199	69.58	13.65
Creatinine (µmol/L)	III	40920	81.05	33.1
Creatinine (µmol/L)	IV	75196	68.54	12.45
Creatinine (µmol/L)	V	65276	68.79	12.5
Creatinine (µmol/L)	VI	41956	78.79	14.91
Creatinine (µmol/L)		314438	72.37	17.83
Creatinine in urine (µmol/L)	I	55701	8005.67	5179.53
Creatinine in urine (µmol/L)	II	36787	10094.3	5899.68
Creatinine in urine (µmol/L)	III	41405	11877.9	6264.96
Creatinine in urine (µmol/L)	IV	76624	5340.26	3593.69
Creatinine in urine (µmol/L)	V	67428	8859.02	5366.49
Creatinine in urine (µmol/L)	VI	42459	12007.5	5736.19
Creatinine in urine (µmol/L)		320404	8818.34	5744.03
Cystatin C (mg/L)	I	54924	0.91	0.13
Cystatin C (mg/L)	II	36211	0.93	0.14
Cystatin C (mg/L)	III	40932	1.06	0.3
Cystatin C (mg/L)	IV	75233	0.85	0.11
Cystatin C (mg/L)	V	65321	0.85	0.12
Cystatin C (mg/L)	VI	41968	0.94	0.13
Cystatin C (mg/L)		314589	0.91	0.17
DBP (mmHg)	I	53697	89.55	9.75
DBP (mmHg)	II	35215	87.8	10.46
DBP (mmHg)	III	39771	84.06	9.55
DBP (mmHg)	IV	74391	81.4	9.52
DBP (mmHg)	V	64235	76.04	8.99
DBP (mmHg)	VI	40878	77.68	8.53
DBP (mmHg)		308187	82.29	10.65
Direct bilirubin (µmol/L)	I	47137	1.8	0.75
Direct bilirubin (µmol/L)	II	29380	1.85	1.21
Direct bilirubin (µmol/L)	III	31463	1.66	0.67
Direct bilirubin (µmol/L)	IV	67817	1.92	0.85
Direct bilirubin (µmol/L)	V	56102	1.85	0.83
Direct bilirubin (µmol/L)	VI	35984	1.82	0.78
Direct bilirubin (µmol/L)		267883	1.83	0.85
Gamma glutamyltransferase (U/L)	I	54909	41.45	28.52
Gamma glutamyltransferase (U/L)	II	36157	85.42	94.34
Gamma glutamyltransferase (U/L)	III	40929	35.98	22.97
Gamma glutamyltransferase (U/L)	IV	75203	27.3	17.52
Gamma glutamyltransferase (U/L)	V	65275	25.89	19.03
Gamma glutamyltransferase (U/L)	VI	41965	28.64	17.66
Gamma glutamyltransferase (U/L)		314438	37.47	41.89
Glucose (mmol/L)	I	51906	5.05	0.64
Glucose (mmol/L)	II	33777	6.06	2.64
Glucose (mmol/L)	III	38055	5.26	1.14
Glucose (mmol/L)	IV	70462	4.98	0.68
Glucose (mmol/L)	V	61064	4.87	0.75
Glucose (mmol/L)	VI	39031	4.91	0.67
Glucose (mmol/L)		294295	5.12	1.21
Glycated haemoglobin (mmol/mol)	I	54654	35.26	3.99
Glycated haemoglobin (mmol/mol)	II	36419	41.43	12.88
Glycated haemoglobin (mmol/mol)	III	40978	37.97	6.57
Glycated haemoglobin (mmol/mol)	IV	74991	34.55	3.94
Glycated haemoglobin (mmol/mol)	V	65796	34.42	4.23
Glycated haemoglobin (mmol/mol)	VI	41511	35.1	4.07
Glycated haemoglobin (mmol/mol)		314349	35.96	6.51
HDL (mmol/L)	I	51942	1.44	0.35
HDL (mmol/L)	II	33755	1.26	0.33
HDL (mmol/L)	III	38086	1.22	0.29
HDL (mmol/L)	IV	70527	1.66	0.39
HDL (mmol/L)	V	61112	1.52	0.36
HDL (mmol/L)	VI	39058	1.38	0.33
HDL (mmol/L)		294480	1.45	0.38
IGF 1 (nmol/L)	I	54611	22.18	5.52
IGF 1 (nmol/L)	II	36014	19	5.5
IGF 1 (nmol/L)	III	40717	20.33	5.75
IGF 1 (nmol/L)	IV	74835	22.53	5.53
IGF 1 (nmol/L)	V	64988	20.51	5.18
IGF 1 (nmol/L)	VI	41721	22.83	5.69
IGF 1 (nmol/L)		312886	21.4	5.66
Impedance of whole body (ohms)	I	56450	596.96	83.97
Impedance of whole body (ohms)	II	37195	562.44	82.62
Impedance of whole body (ohms)	III	41932	553.54	80.17
Impedance of whole body (ohms)	IV	77599	635.23	85.91
Impedance of whole body (ohms)	V	67945	613.95	84.53
Impedance of whole body (ohms)	VI	42977	585.15	82.73
Impedance of whole body (ohms)		324098	598.54	88.45
LDL direct (mmol/L)	I	54842	3.97	0.88
LDL direct (mmol/L)	II	36106	3.67	0.96
LDL direct (mmol/L)	III	40867	3.49	0.88
LDL direct (mmol/L)	IV	75099	3.6	0.81
LDL direct (mmol/L)	V	65189	3.28	0.75
LDL direct (mmol/L)	VI	41930	3.44	0.82
LDL direct (mmol/L)		314033	3.57	0.87
Lipoprotein A (mmol/L)	I	43242	45.51	50.74
Lipoprotein A (mmol/L)	II	27763	41.83	48.56
Lipoprotein A (mmol/L)	III	32433	44.33	49.17
Lipoprotein A (mmol/L)	IV	60212	44.39	49.7
Lipoprotein A (mmol/L)	V	52791	43.46	48.61
Lipoprotein A (mmol/L)	VI	33721	44.94	49.9
Lipoprotein A (mmol/L)		250162	44.17	49.5
Microalbumin in urine (mg/L)	I	55700	6.26	18.35
Microalbumin in urine (mg/L)	II	36784	13.8	49.98
Microalbumin in urine (mg/L)	III	41400	32.88	184.46
Microalbumin in urine (mg/L)	IV	76626	2.61	12.04
Microalbumin in urine (mg/L)	V	67428	4.34	16.43
Microalbumin in urine (mg/L)	VI	42456	5.82	15.49
Microalbumin in urine (mg/L)		320394	9.23	70.41
Oestradiol (pmol/L)	I	50841	50.83	169.04
Oestradiol (pmol/L)	II	33456	62.34	194.28
Oestradiol (pmol/L)	III	37859	63.75	188.44
Oestradiol (pmol/L)	IV	69698	52.61	171.68
Oestradiol (pmol/L)	V	60284	167.09	415.58
Oestradiol (pmol/L)	VI	38782	44.06	147.12
Oestradiol (pmol/L)		290920	77.45	248.64
Phosphate (mmol/L)	I	51850	1.16	0.16
Phosphate (mmol/L)	II	33744	1.12	0.17
Phosphate (mmol/L)	III	38045	1.14	0.17
Phosphate (mmol/L)	IV	70404	1.19	0.15
Phosphate (mmol/L)	V	61010	1.13	0.15
Phosphate (mmol/L)	VI	38991	1.18	0.16
Phosphate (mmol/L)		294044	1.16	0.16
Potassium in urine (mmol/L)	I	55612	58.83	32.1
Potassium in urine (mmol/L)	II	36665	67.16	33.62
Potassium in urine (mmol/L)	III	41300	74.59	32.9
Potassium in urine (mmol/L)	IV	76578	45.3	25.32
Potassium in urine (mmol/L)	V	67273	66.66	34.04
Potassium in urine (mmol/L)	VI	42290	83.41	33.46
Potassium in urine (mmol/L)		319718	63.48	33.9
Rheumatoid factor (IU/mL)	I	54625	5.19	15.73
Rheumatoid factor (IU/mL)	II	35974	1.42	6.36
Rheumatoid factor (IU/mL)	III	40573	2	8.2
Rheumatoid factor (IU/mL)	IV	74878	1.02	4.66
Rheumatoid factor (IU/mL)	V	64911	2.11	8.5
Rheumatoid factor (IU/mL)	VI	41761	1.38	5.89
Rheumatoid factor (IU/mL)		312722	2.19	9.14
SBP (mmHg)	I	53696	152.89	19.34
SBP (mmHg)	II	35215	148.3	19.03
SBP (mmHg)	III	39770	141.58	17.34
SBP (mmHg)	IV	74391	140.18	18.78
SBP (mmHg)	V	64233	130.04	16.43
SBP (mmHg)	VI	40876	131.45	15.44
SBP (mmHg)		308181	140.23	19.65
SHBG (mmol/L)	I	51515	43.54	20.02
SHBG (mmol/L)	II	33502	38.6	21.36
SHBG (mmol/L)	III	37742	38.96	19.88
SHBG (mmol/L)	IV	69931	60.95	26.74
SHBG (mmol/L)	V	60340	67.3	33.72
SHBG (mmol/L)	VI	38743	46.22	20.63
SHBG (mmol/L)		291773	51.82	27.65
Sodium in urine (mmol/L)	I	55628	72.63	38.87
Sodium in urine (mmol/L)	II	36706	88.97	45.73
Sodium in urine (mmol/L)	III	41316	95.99	47.49
Sodium in urine (mmol/L)	IV	76418	51.51	28.46
Sodium in urine (mmol/L)	V	67257	76.94	43.08
Sodium in urine (mmol/L)	VI	42404	94.27	44.22
Sodium in urine (mmol/L)		319729	76.25	43.57
Standing height (cm)	I	57225	168.95	9.25
Standing height (cm)	II	37939	168.63	9.36
Standing height (cm)	III	42840	168.25	9.39
Standing height (cm)	IV	78571	168.48	9.08
Standing height (cm)	V	68984	169.21	9.2
Standing height (cm)	VI	43637	169.76	9.35
Standing height (cm)		329196	168.87	9.26
Testosterone (mmol/L)	I	50953	6.63	5.66
Testosterone (mmol/L)	II	33106	6.11	5.28
Testosterone (mmol/L)	III	36843	5.41	4.96
Testosterone (mmol/L)	IV	68272	6.75	6.46
Testosterone (mmol/L)	V	58198	7.76	6.99
Testosterone (mmol/L)	VI	38148	6.39	5.5
Testosterone (mmol/L)		285520	6.64	6.05
Total bilirubin (µmol/L)	I	54702	9.45	4.33
Total bilirubin (µmol/L)	II	35965	8.75	4.34
Total bilirubin (µmol/L)	III	40775	7.86	3.48
Total bilirubin (µmol/L)	IV	74960	9.98	4.84
Total bilirubin (µmol/L)	V	65059	8.99	4.4
Total bilirubin (µmol/L)	VI	41817	9.08	4.34
Total bilirubin (µmol/L)		313278	9.14	4.42
Total protein (g/L)	I	51894	75.17	3.9
Total protein (g/L)	II	33764	72.97	3.72
Total protein (g/L)	III	38060	71.63	3.77
Total protein (g/L)	IV	70470	73.62	3.37
Total protein (g/L)	V	61059	69.51	3.24
Total protein (g/L)	VI	39033	70.95	3.28
Total protein (g/L)		294280	72.35	4.03
Triglycerides (mmol/L)	I	54877	2.01	0.96
Triglycerides (mmol/L)	II	36145	2.71	1.5
Triglycerides (mmol/L)	III	40910	2.23	1.09
Triglycerides (mmol/L)	IV	75186	1.32	0.59
Triglycerides (mmol/L)	V	65268	1.29	0.6
Triglycerides (mmol/L)	VI	41957	1.65	0.76
Triglycerides (mmol/L)		314343	1.76	1.02
Urate (µmol/L)	I	54863	331.34	76.13
Urate (µmol/L)	II	36177	343.54	81.33
Urate (µmol/L)	III	40887	359.93	82.64
Urate (µmol/L)	IV	75156	276.04	66.58
Urate (µmol/L)	V	65200	271.24	65.56
Urate (µmol/L)	VI	41921	322.03	71.39
Urate (µmol/L)		314204	309.52	80.22
Urea (mmol/L)	I	54886	5.36	1.15
Urea (mmol/L)	II	36189	5.23	1.24
Urea (mmol/L)	III	40919	6.18	1.99
Urea (mmol/L)	IV	75182	5.02	1.06
Urea (mmol/L)	V	65262	5.1	1.15
Urea (mmol/L)	VI	41956	6.24	1.32
Urea (mmol/L)		314394	5.43	1.39
Vitamin D (mmol/L)	I	50064	47.78	19.48
Vitamin D (mmol/L)	II	33560	41.04	18.45
Vitamin D (mmol/L)	III	39565	43.81	18.94
Vitamin D (mmol/L)	IV	72088	54.41	21.45
Vitamin D (mmol/L)	V	64246	51.58	21.35
Vitamin D (mmol/L)	VI	41053	54.49	21.11
Vitamin D (mmol/L)		300576	49.82	20.97

## Sheet: S4 Subgroup disease prevalence
DISEASE	SUBGROUP	N controls	N cases	FREQ	OR	Lower CI95	Upper CI95	P
Arthritis	I	865	56479	0.0150844	1.99	1.8	2.2	1.6e-38
Arthritis	II	611	37447	0.0160544	2.16	1.93	2.41	3.7e-41
Arthritis	III	982	41986	0.0228542	2.92	2.64	3.22	3.5e-94
Arthritis	IV	613	78081	0.00778967	1	1	1	1
Arthritis	V	784	68363	0.0113382	1.51	1.35	1.68	4.6e-14
Arthritis	VI	483	43214	0.0110534	1.48	1.31	1.67	2.7e-10
Cancer	I	4139	53205	0.0721784	1.08	1.04	1.13	0.00013
Cancer	II	2980	35078	0.0783015	1.22	1.16	1.28	3.6e-16
Cancer	III	3897	39071	0.0906954	1.35	1.3	1.4	1.1e-40
Cancer	IV	5401	73293	0.0686329	1	1	1	1
Cancer	V	4927	64220	0.071254	1.08	1.04	1.13	0.00023
Cancer	VI	3094	40603	0.0708058	1.07	1.02	1.13	0.0017
Dementia	I	39	57305	0.000680106	0.88	0.58	1.32	0.53
Dementia	II	51	38007	0.00134006	1.79	1.22	2.61	0.0024
Dementia	III	61	42907	0.00141966	1.88	1.31	2.69	0.00055
Dementia	IV	58	78636	0.000737032	1	1	1	1
Dementia	V	86	69061	0.00124373	1.68	1.21	2.34	0.0024
Dementia	VI	35	43662	0.00080097	1.05	0.69	1.6	0.8
Diabetes	I	1170	56174	0.0204032	1.17	1.08	1.27	7.6e-05
Diabetes	II	6360	31698	0.167113	12.55	11.82	13.33	0
Diabetes	III	4107	38861	0.0955828	6.36	5.99	6.75	0
Diabetes	IV	1285	77409	0.0163291	1	1	1	1
Diabetes	V	1366	67781	0.019755	1.2	1.11	1.3	5e-06
Diabetes	VI	1270	42427	0.0290638	1.73	1.6	1.88	5e-43
Hypertension	I	6368	50976	0.111049	1.84	1.77	1.92	6.7e-199
Hypertension	II	6475	31583	0.170135	3.25	3.13	3.39	0
Hypertension	III	8277	34691	0.192632	3.67	3.53	3.82	0
Hypertension	IV	4876	73818	0.0619615	1	1	1	1
Hypertension	V	3800	65347	0.0549554	0.87	0.84	0.9	1.6e-10
Hypertension	VI	3964	39733	0.0907156	1.49	1.43	1.55	2.5e-69
Ischemic heart disease	I	2157	55187	0.0376151	1.05	0.99	1.12	0.092
Ischemic heart disease	II	2856	35202	0.0750434	2.41	2.27	2.56	5.1e-210
Ischemic heart disease	III	3884	39084	0.0903929	2.94	2.8	3.1	0
Ischemic heart disease	IV	2586	76108	0.0328615	1	1	1	1
Ischemic heart disease	V	3161	65986	0.0457142	1.39	1.32	1.46	4e-33
Ischemic heart disease	VI	3005	40692	0.068769	2.12	1.99	2.25	7.2e-157
Stroke	I	657	56687	0.0114572	1.02	0.92	1.13	0.76
Stroke	II	811	37247	0.0213096	1.99	1.8	2.2	7.4e-44
Stroke	III	1149	41819	0.0267408	2.48	2.27	2.72	1e-86
Stroke	IV	840	77854	0.0106743	1	1	1	1
Stroke	V	970	68177	0.0140281	1.31	1.2	1.43	1.7e-08
Stroke	VI	742	42955	0.0169806	1.55	1.4	1.72	4.7e-18

## Sheet: S5 Subgroup disease incidence
Disease	SUBGROUP	N controls	N cases	INCIDENCE/1000py	HR	Lower CI95	Upper CI95	P
Cancer	I	49057	3791	10.659	1.08	1.03	1.12	0.00063
Cancer	II	32136	2585	11.0951	1.15	1.1	1.21	3.3e-09
Cancer	III	35285	3268	12.7748	1.29	1.23	1.34	1.1e-28
Cancer	IV	68307	4730	9.5512	1	1	1	1.0e+00
Cancer	V	59502	4434	10.2784	1.07	1.03	1.12	0.00063
Cancer	VI	37454	2937	10.816	1.11	1.06	1.16	1.4e-05
Dementia	I	55617	385	0.954806	1.07	0.93	1.22	0.33
Dementia	II	36167	372	1.41871	1.71	1.49	1.95	4.8e-15
Dementia	III	40528	431	1.46684	1.7	1.5	1.93	4e-16
Dementia	IV	77120	476	0.851338	1	1	1	1.0e+00
Dementia	V	67501	524	1.07074	1.22	1.07	1.38	0.002
Dementia	VI	42477	308	1.00014	1.15	0.99	1.33	0.06
Diabetes	I	53952	1108	2.83266	3.03	2.71	3.38	3.6e+89
Diabetes	II	27963	2903	14.3194	15.63	14.18	17.23	0.0e+00
Diabetes	III	35233	2196	8.59696	9.23	8.35	10.21	0.0e+00
Diabetes	IV	75985	478	0.867685	1	1	1	1.0e+00
Diabetes	V	66321	528	1.09811	1.21	1.07	1.37	0.002
Diabetes	VI	41073	579	1.94439	2.16	1.91	2.44	2.1e-35
Hypertension	I	39682	10883	37.8283	1.97	1.91	2.03	0.0e+00
Hypertension	II	22644	8380	51.045	2.72	2.64	2.8	0.0e+00
Hypertension	III	25286	8791	47.9535	2.56	2.49	2.64	0.0e+00
Hypertension	IV	65120	8266	17.5083	1	1	1	1.0e+00
Hypertension	V	58901	5919	13.8608	0.79	0.76	0.82	1.5e-43
Hypertension	VI	34175	5165	20.8461	1.17	1.13	1.22	2e-19
Ischaemic heart disease	I	51309	2786	7.48944	1.52	1.44	1.61	2.9e+50
Ischaemic heart disease	II	31775	2245	9.74525	2.1	1.98	2.23	2.1EE-139
Ischaemic heart disease	III	35187	2443	9.57642	2.11	1.99	2.23	7.6e-148
Ischaemic heart disease	IV	72893	2368	4.48082	1	1	1	1.0e+00
Ischaemic heart disease	V	63037	2221	4.85976	1.04	0.98	1.11	0.14
Ischaemic heart disease	VI	38481	1627	5.83181	1.24	1.17	1.33	1.3e-14
Mortality	I	53122	2903	7.53763	1.14	1.09	1.2	1.4e-08
Mortality	II	33678	2884	11.8117	1.88	1.79	1.98	5.1e-160
Mortality	III	37346	3635	13.4252	2.12	2.02	2.21	7.9e-250
Mortality	IV	74317	3313	6.14887	1	1	1	1.0e+00
Mortality	V	64437	3642	7.79591	1.22	1.17	1.28	5.6e-23
Mortality	VI	40700	2104	7.13039	1.11	1.05	1.17	2.7e-06
Rheumatoid athritis	I	55058	371	0.929427	1.52	1.31	1.76	2.9e-08
Rheumatoid athritis	II	35979	276	1.05809	1.81	1.54	2.11	1.7e-13
Rheumatoid athritis	III	40013	459	1.58224	2.48	2.15	2.84	5.6e-37
Rheumatoid athritis	IV	76813	343	0.615916	1	1	1	1.0e+00
Rheumatoid athritis	V	67155	334	0.686009	1.13	0.97	1.31	0.11
Rheumatoid athritis	VI	42233	257	0.83935	1.36	1.15	1.6	0.0002
Stroke	I	54739	708	1.78401	1.26	1.14	1.4	1.2e-05
Stroke	II	35296	566	2.21184	1.62	1.45	1.8	1.7e-17
Stroke	III	39262	734	2.57861	1.89	1.71	2.09	2.5e-34
Stroke	IV	76153	718	1.30047	1	1	1	1.0e+00
Stroke	V	66506	711	1.47459	1.11	0.99	1.23	0.06
Stroke	VI	41677	480	1.58857	1.16	1.03	1.3	0.01

## Sheet: S6 Metabolic syndrome
All individuals
SUBGROUP	N	MetS (%)	P
I	57344	33	0
II	38057	64.2	0
III	42967	57.8	0
IV	78691	5.7	1
V	69145	5.9	0.041
VI	43697	17.2	0
All individuals	329901	25.5	0
Men
SUBGROUP	N	MetS (%)	P
I	28437	35.3	0
II	18691	66.2	0
III	18985	60.7	0
IV	33999	7.5	1
V	32220	7.5	0.95
VI	21396	21.4	0
All individuals	153728	28.3	0
Women
SUBGROUP	N	MetS (%)	P
I	28907	30.7	0
II	19366	62.2	0
III	23982	55.5	0
IV	44692	4.3	1
V	36925	4.6	0.083
VI	22301	13.1	0
All individuals	176173	23.1	0
Prevalence comparison for MetS+ vs. MetS−
Disease	N	OR	Lower CI95	Upper CI95	P
Ischemic heart disease	329425	1.74937	1.69425	1.80628	0
Stroke	329425	1.37686	1.29893	1.45947	5.42332e-27
Diabetes	329425	5.21164	5.03694	5.3924	0
Hypertension	295775	2.24324	2.1959	2.2916	0
Arthritis	325095	1.44268	1.31866	1.57836	1.33305e-15
Dementia	329425	1.12367	0.886822	1.42378	0.334316
Cancer	329425	1.10953	1.07725	1.14277	5.17974e-12
Incidence comparison for MetS+ vs. MetS−
Disease	INCIDENCE/1000py	HR	Lower CI95	Upper CI95	P	Follow-up (years)
Ischemic heart disease	4.3	1.62	1.56	1.68	9.38e-170	10.72
Stroke	1.2	1.32	1.24	1.4	3.3e-17	10.94
Diabetes	2.4	5.17	4.94	5.4	<1.0E-300	10.86
Hypertension	16.6	2.01	1.97	2.04	<1.0E-300	9.89
Arthritis	0.6	1.44	1.31	1.58	1.28e-15	10.98
Dementia	0.7	1.19	1.1	1.29	1.3e-05	10.98
Cancer	6.8	1.09	1.06	1.12	1.6e-09	10.51
Mortality	5.6	1.37	1.33	1.41	2.8e-97	10.77

## Sheet: S7 Multimorbidity enrichment
MULTIMORBIDITY	SUBGROUP	ER	FREQ	Lower CI95	Upper CI95	N	Z	P
Prevalent cardiometabolic	I	3.03057	1532	1454	1608.03	57344	49.149	0
Prevalent cardiometabolic	II	1.74277	3719	3601.93	3834.03	38058	45.602	0
Prevalent cardiometabolic	III	1.90909	4021	3904	4138	42968	57.8992	0
Prevalent cardiometabolic	IV	4.2172	1538	1460.97	1613.03	78694	67.5109	0
Prevalent cardiometabolic	V	4.21793	1740	1661	1817	69147	71.4777	0
Prevalent cardiometabolic	VI	3.20309	1869	1785.97	1945.03	43697	60.421	0
Incident cardiometabolic	I	2.54704	2051	1967	2137.03	48706	53.9458	0
Incident cardiometabolic	II	2.00858	2026	1938	2113.03	26236	41.6021	0
Incident cardiometabolic	III	2.1586	1855	1775	1937	30626	43.9483	0
Incident cardiometabolic	IV	4.00457	1352	1281	1420.03	70800	60.6512	0
Incident cardiometabolic	V	4.27665	1093	1029	1153	61815	56.9669	0
Incident cardiometabolic	VI	3.42649	865	805.975	924.025	36830	44.5022	0

## Sheet: S8 Multimorbidity overlaps
Prevalence							Incidence
A	B	N.ab	N.a	N.b	Z		A	B	N.ab	N.a	N.b	Z
CANCER.prev	CANCER.prev	24438	24438	24438	NA		CANCER.incd	CANCER.incd	21973	21973	21973	NA
HT.prev	CANCER.prev	3885	33760	24438	28.4868		HT.incd	CANCER.incd	5885	48614	21973	37.5194
IHD.prev	CANCER.prev	1428	17649	24438	3.32789		CANCER.incd	DEATH	6516	21973	20094	37.5194
STROKE.prev	CANCER.prev	471	5169	24438	4.43388		DEATH	DEATH	20094	20094	20094	NA
CANCER.prev	DEM.prev	32	24438	330	1.20377		HT.incd	DEATH	5342	48614	20094	37.5194
DEM.prev	DEM.prev	330	330	330	NA		RA.incd	DEATH	268	2175	20094	10.9281
DM.prev	DEM.prev	37	15558	330	4.68483		STROKE.incd	DEATH	1263	4146	20094	37.5194
HT.prev	DEM.prev	92	33760	330	8.91367		CANCER.incd	DEM.incd	390	21973	2787	14.3216
IHD.prev	DEM.prev	48	17649	330	6.13968		DEATH	DEM.incd	1496	20094	2787	37.5194
RA.prev	DEM.prev	6	4338	330	0.419556		DEM.incd	DEM.incd	2787	2787	2787	NA
STROKE.prev	DEM.prev	46	5169	330	11.1245		DM.incd	DEM.incd	199	8248	2787	14.0513
CANCER.prev	DM.prev	1324	24438	15558	5.14241		HT.incd	DEM.incd	922	48614	2787	30.4933
DM.prev	DM.prev	15558	15558	15558	NA		IHD.incd	DEM.incd	336	14277	2787	18.5975
HT.prev	DM.prev	5413	33760	15558	37.5194		RA.incd	DEM.incd	45	2175	2787	5.27483
IHD.prev	DM.prev	3031	17649	15558	37.5194		STROKE.incd	DEM.incd	315	4146	2787	30.0555
STROKE.prev	DM.prev	706	5169	15558	25.2162		CANCER.incd	DM.incd	994	21973	8248	19.0784
HT.prev	HT.prev	33760	33760	33760	NA		DEATH	DM.incd	1169	20094	8248	29.1316
IHD.prev	HT.prev	7975	17649	33760	37.5194		DM.incd	DM.incd	8248	8248	8248	NA
STROKE.prev	HT.prev	2069	5169	33760	37.5194		HT.incd	DM.incd	3242	48614	8248	37.5194
IHD.prev	IHD.prev	17649	17649	17649	NA		IHD.incd	DM.incd	1034	14277	8248	34.5665
STROKE.prev	IHD.prev	1073	5169	17649	37.5194		RA.incd	DM.incd	113	2175	8248	7.47821
CANCER.prev	RA.prev	355	24438	4338	1.63931		STROKE.incd	DM.incd	293	4146	8248	16.7353
DM.prev	RA.prev	342	15558	4338	9.03312		HT.incd	HT.incd	48614	48614	48614	NA
HT.prev	RA.prev	896	33760	4338	20.3673		CANCER.incd	IHD.incd	1393	21973	14277	15.5504
IHD.prev	RA.prev	463	17649	4338	13.8824		DEATH	IHD.incd	2610	20094	14277	37.5194
RA.prev	RA.prev	4338	4338	4338	NA		HT.incd	IHD.incd	6424	48614	14277	37.5194
STROKE.prev	RA.prev	123	5169	4338	5.97795		IHD.incd	IHD.incd	14277	14277	14277	NA
STROKE.prev	STROKE.prev	5169	5169	5169	NA		RA.incd	IHD.incd	216	2175	14277	11.8448
							STROKE.incd	IHD.incd	466	4146	14277	20.5404
							CANCER.incd	RA.incd	199	21973	2175	4.37594
							HT.incd	RA.incd	643	48614	2175	20.692
							RA.incd	RA.incd	2175	2175	2175	NA
							CANCER.incd	STROKE.incd	479	21973	4146	12.3473
							HT.incd	STROKE.incd	1675	48614	4146	37.5194
							RA.incd	STROKE.incd	55	2175	4146	4.75107
							STROKE.incd	STROKE.incd	4146	4146	4146	NA
